# Supplementary material for: Beneficial Shifts in Gut Microbiota by Lacticaseibacillus rhamnosus R0011 and Lactobacillus helveticus R0052 in Alcoholic Hepatitis
Source: Microorganisms. 2022 Jul 21;10(7):1474. doi: 10.3390/microorganisms10071474 (PMC9319967; doi:10.3390/microorganisms10071474)
Supplement: Supplementary file 1 [file microorganisms-10-01474-s001.zip]

Archive with 1 entries (1 files):
- microorganisms-1814878-supplementary.pdf
